# Supplementary material for: Primary Healthcare Physicians’ Insufficient Knowledge Is Associated with Antibiotic Overprescribing for Acute Upper Respiratory Tract Infections in China: A Cross-Sectional Study
Source: Antibiotics (Basel). 2024 Sep 26;13(10):923. doi: 10.3390/antibiotics13100923 (PMC11505141; doi:10.3390/antibiotics13100923)
Supplement: Supplementary file 1 [file antibiotics-13-00923-s001.zip]

Archive with 1 entries (1 files):
- antibiotics-3206504-supplementary.pdf
